# Supplementary material for: Intellectual Structure of Coronavirus Research: A Perspective From an Author Cocitation Analysis
Source: Front Res Metr Anal. 2020 Nov 10;5:595370. doi: 10.3389/frma.2020.595370 (PMC8025971; doi:10.3389/frma.2020.595370)
Supplement: Supplementary file 1 [file Table1_v1.XLSX]

## Sheet: aca29-author-numbers
30	Addie, D D
31	Ai, Tao
32	Alhazzani, Waleed
33	Allander, Tobias
34	Almazan, Fernando
35	Anand, Kanchan
36	Annan, Augustina
37	Arabi, Yaseen M
38	Arachchillage, Deepa R J
39	Arbour, Nathalie
40	Arden, Katherine E
41	Armstrong, J
42	Assiri, Abdullah
43	Azhar, Esam Ibraheem
44	Bai, Yan
45	Baker, S C
46	Baric, R S
47	Barretto, Naina
48	Bastien, Nathalie
49	Belouzard, Sandrine
50	Bertram, Stephanie
51	Bisht, Himani
52	Bohl, E H
53	Booth, Christopher M
54	Bos, E C
55	Bosch, Berend Jan
56	Boursnell, M E
57	Brierley, I
58	Brierley, Ian
59	Cao, Bin
60	Casais, Rosa
61	Cavanagh, D
62	Cavanagh, Dave
63	Chan, Jasper F W
64	Chan, Jasper Fuk-Woo
65	Chang, Chung-ke
66	Chang, Hui-Wen
67	Chang, Ruey-Yi
68	Channappanavar, Rudragouda
69	Chen, Huijun
70	Chen, Nanshan
71	Chen, Qi
72	Chen, Yu
73	Chowell, Gerardo
74	Chu, Chung Ming
75	Chu, Daniel K W
76	Cinatl, Jindrich
77	Coleman, Christopher M
78	Corman, Victor M
79	Corman, Victor Max
80	Corse, Emily
81	Cotten, Matthew
82	Cowling, Benjamin J
83	Cui, Jie
84	Dea, S
85	Decaro, Nicola
86	Dediego, Marta L
87	Delmas, B
88	Delmas, Bernard
89	Denison, M R
90	Deregt, D
91	Dijkman, Ronald
92	Ding, Yan-qing
93	Dominguez, Samuel R
94	Donnelly, Christl A
95	Drexler, Jan Felix
96	Drosten, Christian
97	Du, Lanying
98	Dveksler, G S
99	Eleouet, Jean-Fran√ßois
100	Erles, Kerstin
101	Esper, Frank
102	Falzarano, Darryl
103	Fan, Keqiang
104	Fehr, Anthony R
105	Fischer, F
106	Fleming, J O
107	Fouchier, Ron A M
108	Frana, M F
109	Frieman, Matthew B
110	Gallagher, Thomas M
111	Gao, Jianjun
112	Gautret, Philippe
113	Ge, Xing-Yi
114	Gerna, Giuseppe
115	Glass, William G
116	Godet, M
117	Gonzalez, Jos√© M
118	Gorbalenya, A E
119	Gosert, Rainer
120	Graham, Rachel L
121	Gralinski, Lisa E
122	Grasselli, Giacomo
123	Gu, Jiang
124	Guan, Wei-Jie
125	Guan, Yi
126	Guery, Benoit
127	Guy, James S
128	Haagmans, Bart L
129	Haijema, Bert Jan
130	Hamming, I
131	Hasoksuz, Mustafa
132	He, Runtao
133	He, Yu-Xian
134	Hemida, Maged Gomaa
135	Herold, Jens
136	Herrewegh, A A
137	Hierholzer, J C
138	Hiscox, Julian A
139	Hoffmann, Markus
140	Hofmann, Heike
141	Hofmann, M
142	Hofmann, Martin A
143	Hohdatsu, Tsutomu
144	Holmes, Kathryn V
145	Holshue, Michelle L
146	Hu, Ben
147	Huang, Chao-Lin
148	Hui, David S
149	Ignjatovic, Jagoda
150	Imai, Yumiko
151	Ivanov, Konstantin A
152	Jeffers, Scott A
153	Jiang, Shibo
154	Jung, Kwon-Il
155	Kamitani, Wataru
156	Keck, J G
157	King, B
158	Kipar, Anja
159	Kirchdoerfer, Robert N
160	Knoops, K√®vin
161	Ksiazek, Thomas G
162	Kuba, Keiji
163	Kubo, Hideyuki
164	Kuiken, Thijs
165	Kuo, Lili
166	Lai, Chih-Cheng
167	Lai, M M
168	Lane, Thomas E
169	Lau, Susanna K P
170	Lee, Hyun-Jeong
171	Lee, Nelson
172	Lee, Sun Hee
173	Leibowitz, J L
174	Leung, Gabriel Matthew
175	Li, Fang
176	Li, Lin Lin
177	Li, Qun
178	Li, Wendong
179	Li, Wenhui
180	Li, Wentao
181	Li, Yan
182	Liang, Wen-Hua
183	Lindner, Holger A
184	Lippi, Giuseppe
185	Lipsitch, Marc
186	Liu, Ding Xing
187	Liu, Sheng-Wang
188	Lu, Guangwen
189	Lu, Hong-Zhou
190	Lu, Rou-Jian
191	Luytjes, W
192	Mahase, Elisabeth
193	Mahony, James B
194	Makino, Shinji
195	Marra, Marco A
196	Martina, Byron E E
197	Matsuyama, Shutoku
198	Mehta, Puja
199	Memish, Ziad A
200	Menachery, Vineet D
201	Meulenberg, J J
202	Meyer, Benjamin
203	Millet, Jean Kaoru
204	Mizutani, Tetsuya
205	Muller, Marcel A
206	Munster, Vincent J
207	Narayanan, Krishna
208	Neuman, Benjamin W
209	Nicholls, John M
210	Nishiura, Hiroshi
211	Oboho, Ikwo K
212	Omrani, Ali Senosi
213	Oostra, Monique
214	Ortego, Javier
215	Otwinowski, Zbyszek
216	Page, G S
217	Pan, Feng
218	Pedersen, Niels C
219	Peiris, Joseph S Malik
220	Perlman, Stanley
221	Pewe, Lecia
222	Pfefferle, Susanne
223	Phillips, Joanna J
224	Poon, Leo L M
225	Poon, Leo Lit Man
226	Poutanen, Susan M.
227	Pratelli, Annamaria
228	Prentice, Erik
229	Pyrc, Krzysztof
230	Raj, V Stalin
231	Rasschaert, D
232	Ratia, Kiira
233	Remuzzi, Andrea
234	Ren, Xiao-feng
235	Reusken, Chantal B E M
236	Riley, Steven
237	Risco, Cristina
238	Roberts, Anjeanette
239	Rockx, Barry
240	Rota, Paul A
241	Rothe, Camilla
242	Rottier, P J
243	Ruan, Yi Jun
244	Russell, Clark D
245	Saif, L J
246	Sanchez, C M
247	Sawicki, Stanley G
248	Schultze, B
249	Sethna, P B
250	Seto, Wing Hong
251	Sheahan, Timothy P
252	Shi, Heshui
253	Shieh, C K
254	Shirato, Kazuya
255	Simmons, Graham
256	Smits, Saskia L
257	Snijder, E J
258	Snijder, Eric J
259	Song, Dae-Sub
260	Song, Huai Dong
261	Spiegel, Martin
262	Stern, D F
263	Stohlman, S A
264	Sturman, L S
265	Su, Shuo
266	Subbarao, Kanta
267	Sui, Jianhua
268	Surjit, Milan
269	Taguchi, Fumihiro
270	Takano, Tomomi
271	Tamura, Koichiro
272	Tan, Yee-Joo
273	Tang, Ning
274	Thiel, Volker
275	To, Kelvin Kai-Wang
276	Tsang, Kenneth W T
277	Vabret, Astrid
278	Vennema, H
279	Vennema, Harry
280	Vijgen, Leen
281	Walls, Alexandra C
282	Wan, Yushun
283	Wang, Chen
284	Wang, Da-Wei
285	Wang, Leyi
286	Wang, Manli
287	Wang, Nianshuang
288	Wang, Wen-Ling
289	Wege, H
290	Wesley, Ronald D
291	Williams, Richard K
292	Wong, Chun Kwok
293	Wong, Ka T
294	Wong, Raymond S M
295	Wong, Swee Kee
296	Woo, Patrick Chiu-Yat
297	Wrapp, Daniel
298	Wu, Chaomin
299	Wu, Chung-Yi
300	Wu, Fan
301	Wu, Joseph T
302	Wu, Zunyou
303	Xiao, Xiaodong
304	Xu, Xiao-Wei
305	Xu, Yanhui
306	Xu, Zhe
307	Yang, Hai-tao
308	Yang, Xiao-Bo
309	Yang, Yang
310	Yang, Zhi-Yong
311	Yeager, Curtis L
312	Yokomori, K
313	Yount, Boyd L
314	Yu, Ignatius T S
315	Zaki, Ali M
316	Zhang, Wei
317	Zhang, Xuming
318	Zhao, Jin-Cun
319	Zhao, Shi
320	Zhong, N S
321	Zhou, Fei
322	Zhou, Peng
323	Zhu, Na
324	Ziebuhr, John
325	Zou, Li-rong
326	Zumla, Alimuddin
327	Zuniga, Sonia
328	Zust, Roland
